# Supplementary material for: Explicit and implicit attitudes toward smoking: Dissociation of attitudes and different characteristics for an implicit attitude in smokers and nonsmokers
Source: PLoS One. 2022 Oct 10;17(10):e0275914. doi: 10.1371/journal.pone.0275914 (PMC9550055; doi:10.1371/journal.pone.0275914)
Supplement: S1 Table — (XLSX) [file pone.0275914.s001.xlsx]

## Sheet: Sheet1
				HDDM parameters
				decision threshold		non-decision time		drift rate
Subjects	smoker_nonsmoker	KTSND	D_score	positive	negative	positive	negative	positive	negative	Are there any smoker around you?	FTND	Number of cigarettes smoked per day	Duration of smoking (months)
S01	smoker	21	-0.00194809	1.2903	1.59059	0.281679	0.326968	1.55794	2.39923	Yes	7	30	23
S02	smoker	23	-0.587236	1.57051	1.50757	0.34639	0.309589	1.98467	2.39663	Yes	5	10	14
S03	nonsmoker	16	-0.0924827	1.59393	1.4656	0.280519	0.340912	3.06847	4.13678	No
S04	smoker	18	0.630155	1.58254	1.77222	0.33865	0.473324	2.04766	1.68222	Yes	2	7	60
S05	smoker	17	-0.68452	1.83381	1.49502	0.408212	0.310445	2.26853	2.52676	Yes	3	6	12
S06	nonsmoker	16	-0.853755	1.77321	1.77634	0.352441	0.269963	2.05569	2.96035	Yes
S07	nonsmoker	16	-0.423273	2.35755	2.51929	0.241915	0.238834	1.65633	2.56417	No
S08	nonsmoker	8	-0.703096	1.75677	1.32361	0.327381	0.349937	3.05788	3.39852	No
S09	nonsmoker	17	-0.576749	2.19085	2.34054	0.314504	0.329235	2.70138	4.02789	No
S10	nonsmoker	10	0.0812526	1.23602	1.21537	0.289363	0.301516	2.16223	2.48739	No
S11	nonsmoker	12	-0.512366	1.34848	1.01273	0.33229	0.32758	2.69488	2.5864	Yes
S12	nonsmoker	10	-0.825992	1.67106	1.55109	0.353256	0.275949	2.20712	2.27438	Yes
S13	nonsmoker	19	0.406561	1.61037	1.80794	0.293948	0.320973	3.35665	3.58659	Yes
S14	nonsmoker	18	-0.52154	1.1628	2.71709	0.389828	0.299482	2.82431	6.39737	Yes
S15	nonsmoker	15	-0.303534	1.59163	1.41703	0.333897	0.330943	1.86126	2.46435	Yes
S16	nonsmoker	12	-1.20322	2.18751	1.22996	0.357652	0.38837	2.59289	3.26803	Yes
S17	nonsmoker	10	-0.359882	1.83747	1.68421	0.321721	0.341497	2.83454	4.10978	Yes
S18	smoker	18	-0.985762	2.26032	1.70013	0.277782	0.32594	1.57074	2.86258	Yes	5	15	25
S19	nonsmoker	19	-0.627201	1.65352	2.00389	0.298965	0.253989	1.86586	3.17824	No
S20	smoker	18	-0.319981	1.43184	1.29408	0.285477	0.303178	1.91415	2.48847	Yes	2	5	14
S21	smoker	21	-0.266986	1.89021	1.28438	0.260044	0.27223	3.28682	2.3984	Yes	5	20	10
S22	smoker	19	0.371941	1.55598	1.8811	0.36205	0.328547	1.93709	1.50721	Yes	0	5	10
S23	nonsmoker	18	-0.359237	1.60592	2.51496	0.309657	0.312993	2.44083	4.65739	Yes
S24	nonsmoker	16	-0.789963	2.18925	1.62879	0.30475	0.380241	1.59255	3.37452	No
S25	nonsmoker	19	-0.719292	2.14725	3.09332	0.330699	0.224314	2.23618	3.81095	No
S26	nonsmoker	12	-0.584401	1.63342	1.4779	0.413815	0.379085	2.79676	2.67463	No
S27	nonsmoker	7	-0.24078	1.2153	1.66322	0.351389	0.310684	2.49695	3.69018	No
S28	nonsmoker	17	-0.897798	1.82427	1.66039	0.369809	0.357081	1.61206	2.82212	No
S29	nonsmoker	17	0.0465627	1.97369	1.18854	0.349128	0.365512	5.36696	3.3887	Yes
S30	nonsmoker	18	-0.201506	2.11301	1.71493	0.272063	0.299009	3.38629	3.19938	Yes
S31	nonsmoker	8	-0.359193	1.85124	2.02497	0.391803	0.355438	2.61465	3.07825	No
S32	nonsmoker	11	-0.911974	2.20952	1.8132	0.315497	0.349244	1.65337	3.16404	No
S33	smoker	14	-0.212239	2.13057	1.19862	0.335276	0.355313	4.71255	2.21292	Yes	3	2	24
S34	smoker	21	0.520332	1.55826	1.8658	0.368529	0.385456	1.83874	1.55457	Yes	0	5	23
S35	smoker	18	0.00324689	1.1939	1.33004	0.290608	0.296989	2.43313	3.62881	Yes	5	20	9
S36	smoker	16	-0.53439	1.27038	0.879821	0.344967	0.350101	3.88791	3.65179	Yes	0	1	17
S37	smoker	14	-0.958854	1.58231	1.54115	0.378704	0.323398	3.91985	4.45037	Yes	0	1	12
S38	smoker	10	-0.486736	1.23826	1.25021	0.339994	0.336354	2.14148	2.8728	Yes	0	5	23
S39	smoker	22	-0.383716	1.58418	1.05404	0.347971	0.384729	3.2296	3.33548	Yes	0	9	18
S40	smoker	19	0.186551	1.63332	1.31633	0.383927	0.442896	3.17883	2.91048	Yes	0	1	15
S41	smoker	21	0.170729	1.92388	1.6783	0.288968	0.306432	3.26573	2.87827	Yes	3	15	20
S42	smoker	20	0.237419	1.61486	1.99894	0.308988	0.341854	2.09941	2.89015	Yes	5	10	24
S43	smoker	14	-0.566724	1.70169	2.61097	0.383162	0.338347	2.93267	5.07146	Yes	0	3	4
S44	smoker	16	-0.655274	1.65657	1.5388	0.328951	0.348626	2.71624	5.10744	Yes	1	6	21
S45	smoker	14	-0.347221	1.95638	1.76075	0.346102	0.410616	2.74307	3.94231	Yes	0	3	2
S46	smoker	22	1.17407	1.51309	1.9736	0.385614	0.39396	4.0125	2.7499	Yes	1	10	12
S47	smoker	15	-0.975246	1.72778	1.51935	0.403655	0.363688	2.40184	3.7683	Yes	1	5	3
S48	smoker	21	0.331365	1.79291	1.98627	0.360454	0.335215	3.03714	2.77913	Yes	5	10	16
